# Supplementary material for: Short-range quorum sensing controls horizontal gene transfer at micron scale in bacterial communities
Source: Nat Commun. 2021 Apr 19;12:2324. doi: 10.1038/s41467-021-22649-4 (PMC8055654; doi:10.1038/s41467-021-22649-4)
Supplement: Supplementary file 10 — Supplementary Data 1 [file 41467_2021_22649_MOESM10_ESM.zip]

Archive with 12 entries (11 files):
- Supplementary Data 1/
- Supplementary Data 1/AnalyzeAllComQXP100.mat
- Supplementary Data 1/AnalyzeAllPlcr1000.mat
- Supplementary Data 1/AnalyzeAllPlcrOpp1000.mat
- Supplementary Data 1/AnalyzeAllPlcrOpp200.mat
- Supplementary Data 1/AnalyzeAllPlcrScoCOpp.mat
- Supplementary Data 1/AnalyzeAllRapP1000.mat
- Supplementary Data 1/PIPELINE.m
- Supplementary Data 1/ThreePiece.m
- Supplementary Data 1/ThreePieceFit.m
- Supplementary Data 1/TwoPiece.m
- Supplementary Data 1/TwoPieceFit.m
