# Supplementary material for: Short-range quorum sensing controls horizontal gene transfer at micron scale in bacterial communities
Source: Nat Commun. 2021 Apr 19;12:2324. doi: 10.1038/s41467-021-22649-4 (PMC8055654; doi:10.1038/s41467-021-22649-4)
Supplement: Supplementary file 10 — Supplementary Data 1 [file 41467_2021_22649_MOESM10_ESM.zip › Supplementary Data 1/PIPELINE.m]

%%%%%%%%%%%%%%%%%%%%%%%%%%%%%%%%%%%%%%%%%%%%%%%%%%%%%%%%%%%%%%%%%%%%%%%%%%%%%%%%%%%%%
%% PIPELINE FOR DETERMINING COMMUNICATION RANGES; 19 MARCH 2020, van Gestel et al. %%
%%%%%%%%%%%%%%%%%%%%%%%%%%%%%%%%%%%%%%%%%%%%%%%%%%%%%%%%%%%%%%%%%%%%%%%%%%%%%%%%%%%%%
clear

d = dir('*AnalyzeAll*.mat'); % Different qourum-sensing systems
BootNumber = 50;        % Number of bootstrap iterations 
BootThreshold=0.4;      % Bootstrap threshold for goodness of fit

for n=1:length(d) % Different qourum-sensing systems                      
  
    clear CellNum EffectiveLam FolderLam mean_Decay_boots std_Decay_boots SaturLength DecayLength                               

    Nm{n}=d(n).name(11:end-4);
    e=load(d(n).name);
    fields = fieldnames(e);             
    kmx=length(fields);                 
    Nmd=[];
    cnt=1;
    for k=1:kmx                         
        v=fields{k};                    
        vn=strfind(v,'_');
        Nmd{k}=v((vn(1)+1):(vn(2)-1));
        Z=getfield(e,fields{k});
        
        for i=1:length(Z)
            if ~Z(i).Error
                if ~isempty(Z(i).OutputType)
                    if ismember(Z(i).OutputType,[2 3])
                        
                        Cc=Z(i).Cc;                     % Centroids of CFP producers in entire chamber
                        Rc=Z(i).Rc;                     % Centroids of RFP receivers in entire chamber
                        Ic=Z(i).Ic;                     % Indices of producers in ROI
                        Ir=Z(i).Ir;                     % Indices of receivers in ROI
                        Ci=log(Z(i).Cy(Z(i).Ic));       % LOG(YFP) for signal producers in ROI
                        Ri=log(Z(i).Ry(Z(i).Ir));       % LOG(YFP) for signal receivers in ROI
                        
                        D1_RFP = pdist2(Cc',Rc(:,Ir)'); % Distance of receivers in ROI to producers in entire field
                        D_RFP  = min(D1_RFP)/15;        % Minimal distance to producer, converted from pixel to micrometer.
                        
                        D1_CFP = pdist2(Rc',Cc(:,Ic)'); % Distance of receivers in ROI to producers in entire field
                        D_CFP  = min(D1_CFP)/15;        % Minimal distance to producer, converted from pixel to micrometer.
                        
                        %%%%%%%%%%%%%%%%%%%%%%%%%%%%%%%%%%%%%%%%%%%%%%%%%%%%%%%%%%%%%%%%%%%%%%%%%%%%%%%%%%%%%%%%%%%%%%%%%%%%%%%%
                        % STEP (1) ONLY ANALYZE LARGER CLUSTERS FOR PlcR-PapR SYSTEM, WHERE THERE IS NO EFFECT OF SELF-SENSING %
                        %%%%%%%%%%%%%%%%%%%%%%%%%%%%%%%%%%%%%%%%%%%%%%%%%%%%%%%%%%%%%%%%%%%%%%%%%%%%%%%%%%%%%%%%%%%%%%%%%%%%%%%%
                        Filter=1;
                        switch n
                            case 2 %plcR
                                if Z(i).EffectiveWidth<3*15 %Z(i).EffectiveWidth is measured in pixels, which is equivalent to 1/15 microns
                                    Filter=0;
                                end
                        end
                        
                        %%%%%%%%%%%%%%%%%%%%%%%%%%%%%%%%%%%%%%%%%%%%%%%%%%%%%%%%
                        % STEP (2) FIT CURVE TO DATA AND PERFORM BOOTSTRAPPING %
                        %%%%%%%%%%%%%%%%%%%%%%%%%%%%%%%%%%%%%%%%%%%%%%%%%%%%%%%%
                        if Filter                                   %% IF CHAMBER CAME THROUGH FIRST SET OF FILTER CRITERIA
                            if contains(d(n).name,'Opp') == 0       %% IF NOT AN OPP-SYSTEM THAN DO NORMAL THREE-PIECE FIT
                                xdata=[D_RFP-0.5 -1*D_CFP+0.5];
                                ydata=[Ri Ci];
                                [prm2(cnt,:),yx2,yl2(cnt,:)]=ThreePieceFit(xdata,ydata);
                                
                                %Bootstrapping
                                disp('Bootstrapping')
                                clear pr
                                for mm=1:BootNumber
                                   I=ceil(rand([1 length(xdata)])*length(xdata));
                                   [pr(mm,:),yx,yl]=ThreePieceFit(xdata(I),ydata(I));                                   
                                end
                                x=pr;
                                ymx=x(:,1);ymn=x(:,2);xmx=x(:,3);xmn=x(:,4);
                                av=-(xmx-xmn)./(ymx-ymn);
                                mean_Decay_boots(cnt)=mean(av);
                                std_Decay_boots(cnt)=std(av);
                                
                                x=prm2(cnt,:);
                                display(['dir ',Nmd{k},' image ',num2str(i)]);
                                ymx=x(1);ymn=x(2);xmx=x(3);xmn=x(4);
                                a=-(xmx-xmn)./(ymx-ymn);
                                ReceiverField(cnt)=max(xdata);
                                SaturLength(cnt)=xmx;                       %%% Part of curve that is saturated
                                DecayLength(cnt)=a;                         %%% Part of curve that is decay
                                if xmx > 0; EffectiveLam(cnt)=xmx+a; end    %%% Communication range if saturation occurs within reciever cells;
                                if xmx <= 0; EffectiveLam(cnt)=a; end       %%% Communication range if saturation does not occur within reciever cells;
                            end
                            
                            if contains(d(n).name,'Opp') == 1  %% IF AN OPP-SYSTEM THAN DO TWO-PIECE FIT (Fig. 3A)
                                xdata=D_RFP-0.5;
                                ydata=Ri;
                                [prm3(cnt,:),yx3,yl2(cnt,:)]=TwoPieceFit(xdata,ydata);
                                
                                %Bootstrapping
                                clear pr
                                disp('Bootstrapping')
                                for mm=1:BootNumber
                                   I=ceil(rand([1 length(xdata)])*length(xdata));
                                   [pr(mm,:),yx,yl]=TwoPieceFit(xdata(I),ydata(I));                                   
                                end
                                x=pr;
                                ymx=x(:,1);ymn=x(:,2);xmn=x(:,3);
                                av=xmn./(ymx-ymn);
                                mean_Decay_boots(cnt)=mean(av);
                                std_Decay_boots(cnt)=std(av);
                                
                                x=prm3(cnt,:);
                                display(['dir ',Nmd{k},' image ',num2str(i)]);
                                ymx=x(1);ymn=x(2);xmn=x(3);
                                a=xmn./(ymx-ymn);
                                SaturLength(cnt)=0;                     %%% Part of curve that is saturated
                                DecayLength(cnt)=a;                     %%% Part of curve that is decay
                                EffectiveLam(cnt)=a;                    %%% Communication range (equal to decay length-scale)
                            end
                            cnt=cnt+1;
                        end
                    end
                end
            end
        end
    end
    
    EffectiveLambda_boots_mean{n} = mean_Decay_boots; %% Mean decay length-scale in bootstrap analysis
    EffectiveLambda_boots_std{n}  = std_Decay_boots;  %% Standard deviation decay length-scale in bootstrap analysis
                                
    EffectiveLambda{n}   = EffectiveLam;       %% Communication range
    SaturLengthScale{n}  = SaturLength;        %% Saturated signal respone
    DecayLengthScale{n}  = DecayLength;        %% Response decay length-scale
        
    I=find(abs(EffectiveLambda_boots_std{n}./EffectiveLambda_boots_mean{n})<BootThreshold);
    MnLam(n)=mean(EffectiveLambda{n}(I));                                                       % Mean communication range
    SteLam(n)=std(EffectiveLambda{n}(I))/sqrt(length(EffectiveLambda{n}(I)));                   % Standard error communication range
end

figure
b=bar(MnLam);
set(b,'facecolor',0.7*[1 1 1]);
hold on
eb=errorbar(1:length(d),MnLam,SteLam);
set(eb,'linewidth',1,'color','k','linestyle','none')
set(gca,'xtick',1:length(d),'xticklabel',Nm)
xlim([0.5 (length(d)+0.5)])
ylabel('Effective Length-Scale (\lambda, \mum)')

for n=1:length(d)
    I=find(abs(EffectiveLambda_boots_std{n}./EffectiveLambda_boots_mean{n})<BootThreshold);
    l=plot(n+0.1+0.2*rand(1,length(EffectiveLambda{n}(I))),EffectiveLambda{n}(I));
    set(l,'color','k','linestyle','none','Marker','o');
end
