# Supplementary material for: Short-range quorum sensing controls horizontal gene transfer at micron scale in bacterial communities
Source: Nat Commun. 2021 Apr 19;12:2324. doi: 10.1038/s41467-021-22649-4 (PMC8055654; doi:10.1038/s41467-021-22649-4)
Supplement: Supplementary file 10 — Supplementary Data 1 [file 41467_2021_22649_MOESM10_ESM.zip › Supplementary Data 1/ThreePiece.m]

function F=ThreePiece(x,xdata)
ymx=x(1);
ymn=x(2);
xmx=x(3);
xmn=x(4);
F=ymx*(xdata<xmx)+ymn*(xdata>xmn)+((ymx-ymn)./(xmx-xmn).*(xdata-xmn)+ymn).*(xdata>xmx).*(xdata<xmn);
