# Supplementary material for: Short-range quorum sensing controls horizontal gene transfer at micron scale in bacterial communities
Source: Nat Commun. 2021 Apr 19;12:2324. doi: 10.1038/s41467-021-22649-4 (PMC8055654; doi:10.1038/s41467-021-22649-4)
Supplement: Supplementary file 10 — Supplementary Data 1 [file 41467_2021_22649_MOESM10_ESM.zip › Supplementary Data 1/ThreePieceFit.m]

function varargout=ThreePieceFit(xdata,ydata)

range_x  = max(xdata)-min(xdata);
lower_x  = min(xdata)+0.1*range_x;
higher_x = min(xdata)+0.9*range_x;
n = xdata<(0.5*range_x) & xdata>(-0.5*range_x);
p=polyfit(xdata(n),ydata(n),1);
x0(1)=mean(ydata(xdata<lower_x));
x0(2)=mean(ydata(xdata>higher_x));
x0(3)=(x0(1)-p(2))./p(1);
x0(4)=(x0(2)-p(2))./p(1);

x = lsqcurvefit(@ThreePiece,x0,xdata,ydata);

varargout{1}=x;
if nargout==2
    varargout{2}=ThreePiece(x,xdata);
elseif nargout==3
    varargout{3}=ThreePiece(x,linspace(min(xdata),max(xdata),1001));
end
